# Supplementary material for: TRIM proteins in hepatocellular carcinoma
Source: J Biomed Sci. 2022 Sep 13;29:69. doi: 10.1186/s12929-022-00854-7 (PMC9469581; doi:10.1186/s12929-022-00854-7)
Supplement: Supplementary file 2 — Additional file 2: Table S1. Differential gene expression under different mutation status in HCC through TIMER2.0. The logFC with statistical significance (p<0.05) are colored in the table. Table S2. Cox analysis for all TRIM proteins based on TCGA-LIHC patients with OS more than a month. Table S3. Intracellular location of TRIM proteins from uniprot. [file 12929_2022_854_MOESM2_ESM.xlsx]

## Sheet: Supplementary Table S1 
Supplementary Table S1
TRIM	TP53	TTN	CTNNB1	MUC16	ALB	AXIN1	APC	IRF2	CDKN2A	ARID1A	ARID2	KRAS	PIK3CA	RPS6KA3	NFE2L2
MID2	0.0122335	0.00231022	0.0164824	0.108597	0.0157222	-0.177209	0.0407797	0.255954	-0.212627	-0.262249	0.0648277	-0.271441	0.0682248	0.101894	-0.0713948
TRIM2	-0.015416	0.0320824	-0.0238624	0.0560383	-0.040404	-0.725555	-0.615681	-0.985715	-0.171449	-0.55186	-0.0863612	-0.00416465	0.128842	-0.24355	-0.263384
TRIM3	0.138119	0.021902	0.00932114	0.0538246	-0.104605	-0.0735058	-0.0658611	0.0728473	-0.178144	-0.0622911	0.0103024	-0.259907	-0.193369	0.0916892	0.00806608
TRIM4	0.0167319	0.0348642	0.0769025	0.0333238	0.0187341	-0.0867223	-0.0240115	0.176126	-0.0663647	-0.0152069	0.00752532	-0.0568788	-0.0837655	0.216299	-0.00596457
TRIM5	0.0191814	-0.0287827	-0.0971258	0.0324846	0.0481332	-0.265823	-0.103294	-0.41598	-0.0761693	-0.0525734	-0.0276249	-0.00632015	-0.0214804	-0.0896813	-0.08275
TRIM6	0.393939	-0.117166	-0.636602	0.0136219	0.112082	-0.172257	-0.484983	-0.269337	-0.325244	-0.0483718	-0.262514	0.316431	-0.933939	-0.245492	-0.361864
TRIM7	0.255232	0.0379236	0.109296	0.162314	0.0308955	-0.613807	0.347445	-0.177789	-0.878804	-0.195107	0.186165	-0.914237	-0.511023	-0.48095	0.370175
TRIM8	0.0110824	-0.0166785	0.0372806	0.0381784	-0.0551742	-0.0206341	-0.00478633	0.0861192	-0.114152	-0.00433231	0.00981038	0.107371	-0.160105	0.105067	0.0321549
TRIM9	0.809736	-0.117934	-1.78609	0.332337	-0.812635	-1.90129	-0.428593	-0.202587	-2.17777	-1.95917	-0.363614	-0.0253759	1.28068	-1.12636	-1.59205
TRIM10	0.15623	-0.201901	-0.271708	0.0713006	0.175965	-0.00981221	-0.106693	0.366036	-0.33467	-0.204227	-0.063649	-0.0228329	0.295524	0.521932	-0.351211
TRIM11	0.122303	0.0430507	-0.0184784	0.0401512	-0.0771489	0.0360976	-0.0902833	0.318426	-0.139975	0.0295133	0.0377275	-0.170134	-0.16374	0.0549245	-0.0218558
TRIM13	-0.0140134	-0.0120317	0.034334	0.113279	0.0952642	0.0469193	-0.130654	0.50465	-0.0686256	-0.0571205	0.208344	-0.14194	-0.0356926	0.235991	0.145117
TRIM14	0.0583396	-0.0273127	-0.0255291	0.0428634	0.021	-0.140367	-0.0414659	-0.0714578	-0.129835	-0.00448014	-0.00683431	0.0421993	0.0442263	0.112946	-0.101573
TRIM15	0.140423	-0.149974	-0.289558	-0.0550679	0.266597	0.198031	0.0101279	0.250283	-0.0545436	-0.0310191	-0.0219324	-0.137242	0.0921157	0.282335	-0.457266
TRIM16	0.270829	0.0292105	0.376966	0.1594	0.321135	-0.299475	0.087091	0.000992219	0.243139	0.13944	0.112902	-0.0669697	-0.35698	0.210218	0.61618
TRIM17	-0.0981165	-0.324279	-1.5717	0.452179	-1.36733	0.735948	0.0478257	1.97023	-4.8458	0.174652	-0.486421	0.311314	-1.33708	0.585558	-1.31475
MID1	0.0666524	-0.0180067	0.243039	0.0917873	-0.05166	0.00444493	0.18702	0.0215985	-0.0531744	0.0296539	0.0934408	-0.0710721	-0.175762	0.276858	-0.00817555
PML	0.0968693	0.00167347	-0.0916338	0.022747	-0.00763657	-0.101843	-0.124836	-0.0525484	-0.12847	-0.00862737	-0.0264548	-0.0874405	-0.0658949	-0.0113073	-0.122493
MEFV	0.199741	0.0418399	-0.456434	-0.17183	0.126468	-0.573564	-0.598372	-0.808163	-1.46322	-0.26083	0.179839	-0.721195	-0.924104	-0.113885	-0.373078
TRIM21	0.0998081	-0.00971075	-0.0776714	0.0193195	0.0293729	-0.238427	-0.199776	-0.36562	-0.170488	0.038305	0.000358678	-0.105904	0.0175833	-0.0690694	-0.0661227
TRIM22	-0.414698	-0.150199	-0.0902582	0.0399182	0.108116	-0.479178	-0.120201	-0.761739	-0.301831	0.0668634	-0.0347382	-0.271464	0.0803832	-0.0436331	-0.0435145
TRIM23	0.0331423	0.0192453	-0.00359503	0.0386992	0.00913693	-0.242251	-0.0377267	-0.0416652	-0.157285	-0.0109499	-0.046486	-0.197675	-0.101025	0.124698	0.0118375
TRIM24	0.138633	0.0738442	0.0886996	0.0624474	-0.0622326	0.0621399	0.0151364	0.264903	0.00805654	0.0521229	-0.00260551	-0.223638	-0.0445767	0.234874	-0.108711
TRIM25	0.152135	0.0271175	-0.00262317	0.0788499	0.0188705	-0.155168	-0.225575	-0.188288	-0.137074	-0.0611961	-0.0237445	0.174414	-0.082735	0.0509412	-0.139282
TRIM26	0.0301928	0.0357004	-0.00329316	0.0428085	-0.01022	0.0412145	-0.0404354	0.189846	-0.0202465	-0.0301835	0.0714647	-0.0765351	-0.0208413	0.124423	-0.0343851
TRIM27	0.0466208	0.0612128	0.05182	0.0717246	0.00739779	-0.0325952	-0.0244597	0.111796	-0.0295748	-7.84e-05	0.0669402	-0.00337993	-0.0214526	0.07904	0.0159186
TRIM28	0.114833	0.0180799	-0.0265292	0.0123043	-0.0311138	0.0415918	-0.053009	0.00269266	-0.00365087	0.0149412	0.00230835	-0.124964	-0.056758	0.036412	-0.052659
TRIM29	0.693358	-0.176665	-0.275156	0.322183	-0.353304	-0.850972	0.0290013	-0.275174	-0.289336	-0.215836	-0.0231058	-3.17861	-0.342438	-0.573609	-1.39837
TRIM31	0.306889	-0.0764355	-0.64574	0.147334	0.0217244	0.573251	-0.119275	0.714963	-0.419371	0.320257	-0.165926	-0.361338	0.00657505	0.0752419	-0.58373
TRIM32	0.167703	0.0217278	-0.00203224	0.105507	-0.0298142	-0.223943	-0.140465	0.00599764	-0.163373	-0.0566494	-0.0225217	-0.016787	-0.115091	0.109557	-0.232119
TRIM33	0.157114	0.0380824	-0.152186	0.083641	-0.0634508	-0.142667	-0.184892	0.181267	-0.208535	-0.0795169	-0.0607533	-0.280283	-0.0822254	0.0673985	-0.315627
TRIM34	0.0869959	-0.0536419	-0.143747	0.0321664	0.0395287	-0.47062	-0.319261	-0.58446	-0.288382	-0.189034	-0.138589	0.00138559	-0.0587005	-0.118532	-0.277911
TRIM35	0.0858333	0.0119778	0.0233202	0.0389299	-0.0968396	-0.113457	0.0172923	-0.0378817	-0.0638158	-0.0106575	-0.117481	-0.510005	-0.0575159	-0.0256908	-0.10409
TRIM36	1.15714	0.235844	-1.10644	0.0106815	-0.215368	-1.23212	-0.593832	-0.615848	-0.516218	-0.54779	-0.550279	-2.16358	0.689629	-1.12235	-0.921944
TRIM37	0.258127	0.017605	-0.0521014	0.0942906	-0.0726468	-0.212636	-0.048039	0.119453	-0.237025	-0.067248	-0.0547785	-0.223722	-0.137692	0.0755225	-0.17201
TRIM38	0.0359494	0.0289505	0.015539	0.0807057	-0.0721877	-0.352399	-0.0990221	-0.186213	-0.0564336	-0.126298	-0.0851117	-0.299463	0.0526604	-0.0514405	-0.0577612
TRIM39	0.0676128	0.0757682	0.0733808	0.0692311	-0.0332872	-0.00339619	-0.0256028	0.29656	-0.0617715	-0.0951127	0.138413	-0.11911	-0.106892	0.203626	-0.0408222
TRIM40	-0.217322	0.206604	-0.868735	-0.224144	1.14981	-1.09066	-0.563894	-0.294993	-0.917305	0.709192	-0.0934557	-1.70741	0.0124706	-0.699431	-2.07553
TRIM41	0.019391	-0.00494011	0.0802663	0.0390741	0.040595	-0.161501	0.0861049	-0.0508016	0.0158631	-0.0638875	0.00913609	-0.0572557	-0.0495747	0.0167655	0.0116958
TRIM42	0.410495	1.28865	2.20915	0.982081	-1.96583	-19.9316	-2.00219	-19.9316	-19.9316	0.30889	-0.567247	-19.9316	-19.9316	-0.769486	-0.15614
TRIM43	-1.56159	-1.85585	-1.59581	-0.986389	-19.9316	-19.9316	-19.9316	-19.9316	-1.43405	0.801178	-2.58602	-19.9316	-19.9316	-19.9316	-19.9316
TRIM44	0.114918	-0.00742899	-0.0763877	0.0308366	-0.0316047	-0.444373	-0.114946	-0.350688	-0.264033	-0.0247731	-0.168597	-0.191804	-0.0276805	0.0741941	-0.11283
TRIM45	0.581042	0.0758186	-0.2137	0.278205	0.0119747	-0.236842	-0.323209	0.252781	-0.304386	-0.41401	0.0476455	-0.237112	-0.061479	-0.288971	-0.526548
TRIM46	0.620946	-0.161778	-1.14505	0.325284	-0.488936	-0.809309	-0.813135	-0.7992	-0.799646	-0.390549	0.508196	-0.282788	-1.09573	-0.691995	-0.485616
TRIM47	0.130388	-0.00977148	-0.215549	-0.0389801	-0.0892135	-0.212596	-0.199216	0.154084	-0.430992	-0.28588	-0.0170458	-0.270402	-0.0437571	-0.187855	-0.420839
TRIM48	-0.592294	-0.01765	1.15505	1.47066	-19.9316	0.180162	4.20918	-19.9316	-19.9316	1.42425	-19.9316	-19.9316	-19.9316	4.27887	-19.9316
TRIM49	-1.39021	-2.01078	-1.01411	2.65572	-2.18707	-0.710776	-19.9316	-19.9316	-19.9316	4.05805	-0.326924	-19.9316	-19.9316	-19.9316	-19.9316
TRIM50	-0.19172	-0.0939982	-0.967509	0.170755	-1.05463	1.02202	-0.64226	1.52645	-2.71474	-0.320154	-0.222763	-0.0977206	-0.00792818	0.0667156	-1.92825
TRIM51	0.396301	1.11371	-2.12433	-19.9316	-0.561022	-19.9316	-19.9316	-19.9316	-19.9316	-19.9316	-19.9316	-19.9316	-19.9316	-19.9316	-19.9316
TRIM52	0.135515	0.0162108	-0.0206732	0.104888	-0.0225375	-0.228782	0.076244	-0.0388069	-0.111948	-0.264383	0.086159	-0.147166	-0.0857145	0.0814783	-0.296902
TRIM53	2.48791	2.58726	-4.83393	-0.572315	-19.9316	-1.3164	-19.9316	-19.9316	-19.9316	0.329149	-19.9316	-19.9316	1.43412	-19.9316	-19.9316
TRIM54	0.854777	0.0384094	0.968614	0.551478	0.436682	-1.69692	-0.139141	0.418518	-0.648445	0.16902	0.486552	-3.94277	0.0104063	0.145707	0.982639
TRIM55	-0.141063	-0.00493232	0.1209	0.0902159	0.293907	0.0419742	0.0305943	-1.04216	0.574779	0.220257	-0.173151	0.196146	-0.0381246	-0.195526	0.126508
TRIM56	0.11354	0.0502249	-0.0636891	0.0283249	-0.115073	-0.302757	-0.0778307	0.104784	-0.313133	-0.117036	-0.14267	-0.333836	-0.060887	0.329979	-0.130446
TRIM58	0.41241	-0.244862	-1.47349	-0.712479	-0.60883	-1.30233	-0.375781	-0.226102	-0.912067	-0.560725	-1.14089	-2.02721	-0.820494	-0.629376	-0.957954
TRIM59	0.607607	0.0565792	-0.799758	0.213581	-0.374575	0.31764	-0.264422	0.585069	-1.22732	0.0341413	0.0492568	-0.43761	-0.564598	0.0408382	-0.868314
TRIM60	2.2492	0.0217017	-0.10053	1.21404	0.0759287	-19.9316	-19.9316	-19.9316	-19.9316	1.14663	-1.29393	-19.9316	-0.97216	0.474282	-4.0489
TRIM61	0.449113	-0.269571	-1.86086	-0.264834	0.0735354	-2.55209	-1.96291	-2.11943	-2.23755	-1.29455	-1.82408	-0.140287	0.364835	-2.82811	-3.3415
TRIM62	0.388161	0.0432333	-0.293243	0.0716817	0.00684605	-0.670362	-0.124324	-0.00720267	-0.188299	-0.10538	-0.112653	-0.197153	-0.137908	-0.125638	-0.312748
TRIM63	-0.315404	0.077835	-1.57779	-1.44586	-2.58618	-3.7588	-0.37355	0.168189	-4.35933	-1.88206	-2.5616	-2.80138	-3.52876	-1.59201	-3.26215
TRIM64	-19.9316	-19.9316	-19.9316	Inf	-19.9316	-19.9316	-19.9316	-19.9316	-19.9316	Inf	-19.9316	-19.9316	-19.9316	-19.9316	-19.9316
TRIM65	0.216059	0.0202363	-0.0449287	0.0491448	-0.0562917	-0.0358937	-0.173846	0.0551406	-0.225424	-0.0729863	0.117445	-0.28027	-0.141399	-0.030873	-0.162494
TRIM66	0.0828175	-0.0409008	0.0166858	0.140348	0.16229	-0.4752	0.0535392	-0.151863	-0.393025	-0.221899	-0.141723	-0.0879487	0.0718423	0.107264	-0.0892024
TRIM67	1.05335	0.466274	-0.400642	0.135787	-0.668666	1.02495	-0.762965	-0.35825	-0.849253	-0.630024	-0.129206	-1.29671	-1.26941	-0.0436528	-0.517133
TRIM68	0.167768	-0.033086	-0.206763	-0.0179057	-0.0481338	-0.0157623	-0.207891	0.214381	-0.302274	-0.0294419	-0.109864	-0.241461	0.0145471	-0.00306743	-0.0708358
TRIM69	-0.0648841	0.0199274	-0.0602751	0.0187727	0.00628407	-0.650773	-0.151545	-0.442798	-0.897057	0.10416	0.209403	-0.505288	-0.87118	0.133203	-0.0471053
TRIM16L	0.27802	0.0577505	0.553605	0.209855	0.387018	-0.220125	0.225482	0.0524222	0.330846	0.209074	0.0862669	-0.076921	-0.363782	0.272062	0.761549
TRIM71	0.524898	-0.175499	-0.142842	-0.27664	-0.93439	0.807651	0.667661	1.60983	0.152895	0.95364	-0.787495	-3.14749	-3	1.44269	-1.2539
TRIM72	0.286136	-1.87385	-1.78709	0.106487	-1.4708	-5.92058	-4.87415	0.0814	-3.22968	-0.432965	-2.98094	-3.99028	-0.733466	-4.20778	-3.89747
TRIM74	-0.193588	0.116743	-0.369518	0.376864	-0.613211	0.0725611	-0.323898	0.148313	-0.846768	-0.786637	-0.165226	-1.26529	-0.550466	-1.36761	-0.474639
CMYA5	0.0549662	-0.206669	-1.42972	-0.121939	-0.33961	0.351847	-0.276892	0.504839	-0.756153	0.0455284	-0.931765	0.221095	0.176168	0.184483	-0.117791
TRIM77	Inf	1.03487	-19.9316	-19.9316	-19.9316	-19.9316	-19.9316	-19.9316	-19.9316	-19.9316	-19.9316	-19.9316	-19.9316	-19.9316	-19.9316
TRIML1	0.381993	-0.807876	-2.0069	-0.0972657	-2.13617	-0.176179	-0.352916	-19.9316	-19.9316	-19.9316	-19.9316	-19.9316	-19.9316	-0.602263	-19.9316
TRIML2	2.25909	0.251608	-3.22712	-0.648314	-2.10931	-2.73624	-19.9316	-19.9316	-2.21407	-1.39657	-2.12714	-19.9316	-19.9316	-19.9316	-19.9316
RNF207	0.220457	-0.0258504	-0.121059	0.00622524	0.0210186	-0.231935	-0.079072	-0.102999	-0.189116	-0.258132	-0.0238467	-0.37157	-0.213289	0.0155448	-0.287296

## Sheet: Supplementary table S2
Supplementary table S2 univariate cox analysis of TRIM family in HCC
name	HR	lower_95	upper_95	p.value
TRIM36	1.73	1.33	2.26	5.18e-05
TRIM59	1.64	1.27	2.13	0.000183
TRIM54	1.29	1.12	1.47	0.000258
TRIM13	0.589	0.424	0.817	0.00154
TRIM45	1.38	1.13	1.69	0.00174
TRIM73	0.384	0.207	0.711	0.00236
TRIM41	0.575	0.394	0.837	0.00394
TRIM37	1.57	1.14	2.16	0.00574
TRIM28	1.41	1.1	1.81	0.00745
TRIM55	0.901	0.834	0.974	0.00901
TRIML2	4.05	1.26	13.1	0.019
TRIM26	0.662	0.467	0.938	0.0202
TRIM65	1.39	1.05	1.86	0.0229
TRIM16	1.14	1.02	1.27	0.0231
TRIM2	0.824	0.696	0.975	0.0241
TRIM39	0.62	0.409	0.94	0.0245
TRIM69	0.729	0.553	0.961	0.0251
TRIM16L	1.13	1.01	1.26	0.0267
TRIML1	4.11	1.08	15.7	0.0386
TRIM6	1.27	1.01	1.59	0.039
TRIM9	1.14	0.989	1.32	0.0707
TRIM32	1.45	0.968	2.16	0.072
TRIM22	0.876	0.757	1.01	0.0761
TRIM44	1.44	0.946	2.19	0.0892
TRIM4	0.751	0.539	1.05	0.0897
CMYA5	0.856	0.708	1.04	0.109
TRIM33	1.34	0.929	1.95	0.117
TRIM60	1.73	0.859	3.5	0.125
TRIM62	1.34	0.916	1.97	0.131
TRIM47	1.14	0.956	1.35	0.148
TRIM7	1.18	0.943	1.47	0.148
TRIM72	1.16	0.933	1.44	0.182
TRIM66	0.828	0.627	1.09	0.183
TRIM74	0.726	0.449	1.17	0.19
TRIM71	1.06	0.968	1.17	0.201
TRIM46	1.25	0.887	1.77	0.201
TRIM35	0.877	0.713	1.08	0.21
TRIM25	1.19	0.901	1.57	0.221
TRIM24	1.17	0.908	1.5	0.228
TRIM15	1.07	0.942	1.22	0.288
MID1	1.12	0.901	1.39	0.312
TRIM31	1.06	0.945	1.19	0.325
TRIM43	0.237	0.0133	4.24	0.328
TRIM61	0.734	0.389	1.38	0.339
TRIM50	0.95	0.854	1.06	0.346
TRIM21	1.15	0.844	1.58	0.37
TRIM5	1.14	0.851	1.54	0.374
TRIM52	0.853	0.59	1.23	0.399
TRIM23	0.866	0.613	1.22	0.413
TRIM14	0.903	0.699	1.17	0.437
TRIM48	4.98	0.0663	374	0.466
TRIM11	1.11	0.829	1.5	0.473
RNF207	0.909	0.694	1.19	0.486
TRIM68	1.12	0.813	1.53	0.496
TRIM8	0.902	0.661	1.23	0.513
MID2	0.927	0.735	1.17	0.522
TRIM42	1.39	0.463	4.19	0.555
TRIM77	3.68	0.0346	392	0.584
TRIM34	0.802	0.359	1.79	0.589
TRIM17	1.06	0.845	1.34	0.595
TRIM38	0.935	0.714	1.23	0.628
TRIM67	1.09	0.759	1.58	0.629
TRIM49	1.93	0.06	62.2	0.71
PML	0.941	0.675	1.31	0.722
TRIM51	0.424	0.00281	63.9	0.737
TRIM63	0.964	0.768	1.21	0.754
TRIM56	0.946	0.658	1.36	0.766
MEFV	1.08	0.631	1.85	0.775
TRIM58	1.12	0.489	2.58	0.784
TRIM10	0.979	0.797	1.2	0.84
TRIM40	1.03	0.773	1.36	0.86
TRIM75P	1.08	0.295	3.98	0.904
TRIM27	0.982	0.698	1.38	0.919
TRIM3	0.98	0.658	1.46	0.92
TRIM29	1	0.796	1.27	0.971

## Sheet: Supplementary table S3
Supplementary table S3 intracellular location of TRIM
Name	location
MID2	Cytoplasm Cytoplasm, cytoskeleton
TRIM2	Cytoplasm
TRIM3	Cytoplasm Early endosome Golgi apparatus, trans-Golgi network Cell projection, dendrite
TRIM4	Cytoplasm
TRIM5	Cytoplasm Nucleus
TRIM6	Cytoplasm
TRIM7	Cytoplasm Golgi apparatus
TRIM8	Cytoplasm Nucleus
TRIM9	Cytoplasm Cell projection, dendrite Cytoplasmic vesicle, secretory vesicle, synaptic vesicle Cell junction, synapse Cytoplasm, cytoskeleton
TRIM10	Cytoplasm
TRIM11	Cytoplasm Nucleus
TRIM13	Endoplasmic reticulum membrane
TRIM14	Mitochondrion outer membrane Cytoplasmic vesicle, phagosome
TRIM15	Cytoplasm
TRIM16	Cytoplasm
TRIM17	Cytoplasm Lysosome
MID1	Cytoplasm Cytoskeleton Microtubule
PML	Nucleus Nucleus, nucleoplasm Cytoplasm Nucleus, PML body Nucleus, nucleolus Endoplasmic reticulum membrane By Similarity; Peripheral membrane protein Early endosome membrane ; Peripheral membrane protein
MEFV	Cytoplasm, cytoskeleton Cell projection, ruffle Cell projection, lamellipodium Nucleus Cytoplasm Cytoplasmic vesicle, autophagosome
TRIM21	Cytoplasm Cytoplasmic vesicle, autophagosome Nucleus Cytoplasm, P-body
TRIM22	Cytoplasm Nucleus Nucleus speckle Nucleus, Cajal body
TRIM23	Cytoplasm Endomembrane system Golgi apparatus membrane Lysosome membrane
TRIM24	Nucleus Cytoplasm Mitochondrion
TRIM25	Cytoplasm Cytoplasm, Stress granule Nucleus By Similarity
TRIM26	Cytoplasm Nucleus
TRIM27	Nucleus Cytoplasm Nucleus, PML body Early endosome
TRIM28	Nucleus
TRIM29	Cytoplasm Lysosome
TRIM31	Cytoplasm Mitochondrion
TRIM32	Cytoplasm
TRIM33	Nucleus
TRIM34	Cytoplasm
TRIM35	Cytoplasm Nucleus
TRIM36	Cytoplasm Cytoplasmic vesicle, secretory vesicle, acrosome Cytoplasm, cytoskeleton
TRIM37	Cytoplasm, perinuclear region Peroxisome
TRIM38	Cytoplasm
TRIM39	Cytoplasm Mitochondrion Nucleus
TRIM40	not available/Cytoplasm
TRIM41	Cytoplasm Nucleus
TRIM42	Cytoplasm Nucleus
TRIM43	Cytoplasm
TRIM44	Cytoplasm
TRIM45	Cytoplasm Nucleus
TRIM46	Cell projection Cytoplasm Cytoskeleton
TRIM47	Cytoplasm Nucleus
TRIM48	Cytoplasm
TRIM49	Cytoplasm
TRIM50	Cytoplasm
TRIM51	Cytoplasm
TRIM52	Cytoplasm Nucleus
TRIM54	Cytoplasm, cytoskeleton Cytoplasm, myofibril, sarcomere, Z line
TRIM55	Cytoplasm Nucleus
TRIM56	Cytoplasm
TRIM58	Cytoplasm
TRIM59	Endoplasmic reticulum membrane
TRIM60	Cytoplasm
TRIM61	Cytoplasm
TRIM62	Cytoplasm
TRIM63	Cytoplasm Nucleus Cytoplasm, myofibril, sarcomere, M line Cytoplasm, myofibril, sarcomere, Z line
TRIM64	Cytoplasm
TRIM65	cytosol nucleoplasm
TRIM66	Nucleus
TRIM67	Cytoplasm Cytoskeleton
TRIM68	Cytoplasm, perinuclear region Nucleus Colocalized with AR in nucleus.
TRIM69	Cytoplasm Nucleus Nucleus speckle
TRIM16L	Cytoplasm
TRIM71	Cytoplasm
TRIM72	Cell membrane Cytoplasmic vesicle Membrane
TRIM73	Cytoplasm cytosol
TRIM74	Cytoplasm cytosol
TRIM75	Cytoplasm, cytoskeleton, spindle
CMYA5	Nucleus Sarcoplasmic reticulum Cytoplasm Cytoplasm, perinuclear region Cytoplasm, myofibril, sarcomere, M line
TRIM77	Cytoplasm
TRIML1	Cytoplasm cytosol nucleoplasm
TRIML2	Cytoplasm cytosol nucleoplasm
RNF207	Cytoplasm
